# Supplementary material for: A new solitary free-living species of the genus Sphenopus (Cnidaria, Anthozoa, Zoantharia, Sphenopidae) from Okinawa-jima Island, Japan
Source: Zookeys. 2016 Jul 21;(606):11–24. doi: 10.3897/zookeys.606.9310 (PMC4978008; doi:10.3897/zookeys.606.9310)
Supplement: XML Treatment for Sphenopus exilis [file zookeys.606.9310-treatment1.xml]

<!DOCTYPE tp:taxon-treatment
  PUBLIC "-//TaxonX//DTD Taxonomic Treatment Publishing DTD v0 20100105//EN" "tax-treatment-NSO.dtd">
<tp:taxon-treatment xmlns:tp="http://www.plazi.org/taxpub"><tp:treatment-meta><kwd-group><label>Taxon classification</label><kwd><named-content content-type="kingdom">Animalia</named-content></kwd><kwd><named-content content-type="order">Zoantharia</named-content></kwd><kwd><named-content content-type="family">Sphenopidae</named-content></kwd></kwd-group><mixed-citation publication-type="journal"><person-group><name><surname>Fujii</surname><given-names>Takuma</given-names></name><name><surname>Reimer</surname><given-names>James Davis</given-names></name></person-group><article-title>A new solitary free-living species of the genus <italic><tp:taxon-name><tp:taxon-name-part taxon-name-part-type="genus">Sphenopus</tp:taxon-name-part></tp:taxon-name></italic> (<tp:taxon-name><tp:taxon-name-part taxon-name-part-type="phylum">Cnidaria</tp:taxon-name-part></tp:taxon-name>, <tp:taxon-name><tp:taxon-name-part taxon-name-part-type="class">Anthozoa</tp:taxon-name-part></tp:taxon-name>, <tp:taxon-name><tp:taxon-name-part taxon-name-part-type="order">Zoantharia</tp:taxon-name-part></tp:taxon-name>, <tp:taxon-name><tp:taxon-name-part taxon-name-part-type="family">Sphenopidae</tp:taxon-name-part></tp:taxon-name>) from Okinawa-jima Island, Japan</article-title><source>Zookeys</source><day>21</day><month>7</month><year>2016</year><volume>2016</volume><issue>606</issue><fpage>11</fpage><lpage>24</lpage><pub-id pub-id-type="doi">10.3897/zookeys.606.9310</pub-id></mixed-citation></tp:treatment-meta><tp:nomenclature><tp:taxon-name>
              <tp:taxon-name-part taxon-name-part-type="genus">Sphenopus</tp:taxon-name-part>
              <tp:taxon-name-part taxon-name-part-type="species">exilis</tp:taxon-name-part>
              <object-id xmlns:xlink="http://www.w3.org/1999/xlink" content-type="zoobank" xlink:type="simple">http://zoobank.org/30C107C6-8104-4EC9-9DC9-CF2DEE4A9638</object-id>
            </tp:taxon-name><tp:taxon-status xmlns:xlink="http://www.w3.org/1999/xlink" xlink:type="simple">sp. n.</tp:taxon-status><xref ref-type="fig" rid="F2">Figures 2</xref><xref ref-type="fig" rid="F3">, 3</xref></tp:nomenclature><tp:treatment-sec sec-type="Holotype" id="SECID0EFHAE"><title>Holotype.</title><p>Specimen number <named-content xmlns:xlink="http://www.w3.org/1999/xlink" content-type="dwc:institutional_code" xlink:type="simple">NSMT</named-content>-Co1576 (MISE-TF-107): Kin Bay, Uruma, Okinawa-jima Island, Japan (<named-content xmlns:xlink="http://www.w3.org/1999/xlink" content-type="dwc:verbatimCoordinates" xlink:type="simple"><named-content content-type="geo-json" specific-use="{&#34;type&#34;:&#34;Point&#34;,&#34;coordinates&#34;:[127.891667,26.373611]}" id="NCID0EZHAE" xlink:type="simple">26°22'25"N, 127°53'30"E</named-content></named-content>), 15 m depth, collected by <!--PageBreak-->Takuma Fujii, 29 October 2011, fixed in 5–10% SW formalin, deposited in <named-content xmlns:xlink="http://www.w3.org/1999/xlink" xlink:type="simple" content-type="institution" xlink:href="http://grbio.org/institution/national-museum-nature-and-science" id="NCID0EAIAE">National Museum of Nature and Science</named-content>, Tokyo, Japan (<named-content xmlns:xlink="http://www.w3.org/1999/xlink" content-type="dwc:institutional_code" xlink:type="simple">NSMT</named-content>). Polyp length 2.4 cm, maximum width 0.8 cm, minimum width 0.3 cm. Figure <xref ref-type="fig" rid="F2">2B</xref>.</p><fig id="F2" position="float" orientation="portrait"><label>Figure 2.</label><caption><p>Polyps of <italic><tp:taxon-name><tp:taxon-name-part taxon-name-part-type="genus">Sphenopus</tp:taxon-name-part> <tp:taxon-name-part taxon-name-part-type="species">exilis</tp:taxon-name-part></tp:taxon-name></italic> sp. n. <bold>A</bold> In situ image of <italic><tp:taxon-name><tp:taxon-name-part taxon-name-part-type="genus">Sphenopus</tp:taxon-name-part> <tp:taxon-name-part taxon-name-part-type="species">exilis</tp:taxon-name-part></tp:taxon-name></italic> sp. n., polyp with no black patterns, from the type locality in Kin Bay, Okinawa, Japan on 29 October 2011 <bold>B</bold> Polyps of <named-content xmlns:xlink="http://www.w3.org/1999/xlink" content-type="dwc:institutional_code" xlink:type="simple">NSMT</named-content>-Co1576 &amp; <named-content xmlns:xlink="http://www.w3.org/1999/xlink" content-type="dwc:institutional_code" xlink:type="simple">NSMT</named-content>-Co1577 from Kin Bay, Okinawa-jima Island, Japan. The white circle points to the holotype <bold>C</bold> In situ image of <named-content xmlns:xlink="http://www.w3.org/1999/xlink" content-type="dwc:institutional_code" xlink:type="simple">NSMT</named-content>-Co1578 from Oura Bay, Okinawa-jima Island, Japan, on 13 November 2012. Faint black patterns and bands appear on the oral disc and the tentacles <bold>D</bold> Polyps of lot number <named-content xmlns:xlink="http://www.w3.org/1999/xlink" content-type="dwc:institutional_code" xlink:type="simple">NSMT</named-content>-Co1578 showing phenotypic variation with black stripes on the upper part of the polyps. Scale bars: 1 cm.</p></caption><graphic xmlns:xlink="http://www.w3.org/1999/xlink" xlink:href="zookeys-606-011-g002.jpg" position="float" orientation="portrait" xlink:type="simple" id="oo_96718.jpg"/></fig></tp:treatment-sec><tp:treatment-sec sec-type="Paratypes" id="SECID0EYKAE"><title>Paratypes.</title><p>Specimen number <named-content xmlns:xlink="http://www.w3.org/1999/xlink" content-type="dwc:institutional_code" xlink:type="simple">NSMT</named-content>-Co1577 (MISE-TF-107), a lot of total 11 polyps collected on the same dive, collection data same as holotype, five polyps fixed in 5–10% formalin, six polyps fixed in 99% EtOH, polyp length 1.3 to 2.2 cm (average 1.7±0.3 cm), maximum width 0.4 to 1.0 cm (average 0.5±0.2 cm), minimum width 0.2 cm, deposited in <named-content xmlns:xlink="http://www.w3.org/1999/xlink" content-type="dwc:institutional_code" xlink:type="simple">NSMT</named-content>. GenBank accession numbers: <abbrev xmlns:xlink="http://www.w3.org/1999/xlink" xlink:title="cytochrome oxidase subunit I" id="ABBRID0ENLAE" xlink:type="simple">COI</abbrev>, <ext-link xmlns:xlink="http://www.w3.org/1999/xlink" ext-link-type="gen" xlink:href="KX400760" xlink:type="simple">KX400760</ext-link>–<ext-link xmlns:xlink="http://www.w3.org/1999/xlink" ext-link-type="gen" xlink:href="KX400768" xlink:type="simple">KX400768</ext-link>; mt 16S rDNA, <ext-link xmlns:xlink="http://www.w3.org/1999/xlink" ext-link-type="gen" xlink:href="KX400756" xlink:type="simple">KX400756</ext-link>–<ext-link xmlns:xlink="http://www.w3.org/1999/xlink" ext-link-type="gen" xlink:href="KX400759" xlink:type="simple">KX400759</ext-link>; <abbrev xmlns:xlink="http://www.w3.org/1999/xlink" xlink:title="internal transcribed spacer region of ribosomal DNA" id="ABBRID0EIMAE" xlink:type="simple">ITS-rDNA</abbrev>, <ext-link xmlns:xlink="http://www.w3.org/1999/xlink" ext-link-type="gen" xlink:href="KX400769" xlink:type="simple">KX400769</ext-link>–<ext-link xmlns:xlink="http://www.w3.org/1999/xlink" ext-link-type="gen" xlink:href="KX400772" xlink:type="simple">KX400772</ext-link>. Figure <xref ref-type="fig" rid="F2">2A and B</xref>; Specimen number <named-content xmlns:xlink="http://www.w3.org/1999/xlink" content-type="dwc:institutional_code" xlink:type="simple">RMNH</named-content> Coel. 42121 (MISE-TF-144): a lot of total 16 polyps collected on the same dive, Kin Bay, Uruma, Okinawa-jima Island, Japan (<named-content xmlns:xlink="http://www.w3.org/1999/xlink" content-type="dwc:verbatimCoordinates" xlink:type="simple"><named-content content-type="geo-json" specific-use="{&#34;type&#34;:&#34;Point&#34;,&#34;coordinates&#34;:[127.891667,26.373611]}" id="NCID0EINAE" xlink:type="simple">26°22'25"N, 127°53'30"E</named-content></named-content>), 15 m depth, collected by Takuma Fujii, 24 May 2012, 11 polyps fixed in 5–10% formalin, five polyps fixed in 99% EtOH, polyp length 1.1 to 2.2 cm (average 1.7±0.4 cm), maximum width 0.4 to 0.5 cm (average 0.5±0.1 cm), minimum width 0.1 to 0.3 cm (average 0.2±0.1), deposited in <named-content xmlns:xlink="http://www.w3.org/1999/xlink" xlink:type="simple" content-type="institution" xlink:href="http://grbio.org/institution/naturalis-biodiversity-center" id="NCID0ENNAE">Naturalis Biodiversity Center</named-content>, Leiden, Netherlands (<named-content xmlns:xlink="http://www.w3.org/1999/xlink" content-type="dwc:institutional_code" xlink:type="simple">RMNH</named-content>); Specimen number <named-content xmlns:xlink="http://www.w3.org/1999/xlink" content-type="dwc:institutional_code" xlink:type="simple">NSMT</named-content>-Co1578 (MISE-TF-151), a lot of total six polyps collected on the same dive, Oura Bay, Nago, Okinawa-jima Island, Japan (<named-content xmlns:xlink="http://www.w3.org/1999/xlink" content-type="dwc:verbatimCoordinates" xlink:type="simple"><named-content content-type="geo-json" specific-use="{&#34;type&#34;:&#34;Point&#34;,&#34;coordinates&#34;:[128.054444,26.541389]}" id="NCID0EEOAE" xlink:type="simple">26°32'29"N, 128°3'16"E</named-content></named-content>), 17 m depth, collected by Takuma Fujii, 13 November 2012, five polyps fixed in 5–10% formalin, 1 polyp fixed in 99% EtOH, polyp length 1.0 to 1.9 cm (average 1.5±0.4 cm), maximum width 0.3 to 1.1 cm (average 0.7±0.3 cm), minimum width 0.1 to 0.3 cm (average 0.2±0.1 cm), deposited in <named-content xmlns:xlink="http://www.w3.org/1999/xlink" content-type="dwc:institutional_code" xlink:type="simple">NSMT</named-content>. Figure <xref ref-type="fig" rid="F2">2C and D</xref>.</p></tp:treatment-sec><tp:treatment-sec sec-type="diagnosis" id="SECID0EROAE"><title>Diagnosis: external morphology.</title><p>Solitary, cylindrical polyp. Length of polyps 1.0 to 2.4 cm (average 1.7±0.3 cm), maximum width 0.3 to 1.1 cm (average 0.6±0.2 cm), minimum width 0.1 to 0.3 cm (average 0.2±0.1 cm) (n=34). Tentacles longer than half diameter of the expanded oral disc (Figure <xref ref-type="fig" rid="F2">2A</xref>). Oral disc gently hollowing into mouth, with stellate grooves as many as tentacles (Figure <xref ref-type="fig" rid="F2">2A, C</xref>). Capitular ridges present but not strongly pronounced when polyps closed (Figure <xref ref-type="fig" rid="F1">1</xref>). The upper part of the polyp between capitulum and the column slightly constricted (the width of the most constricted region approximately 0.1 cm to 0.4 cm thinner than the width of contracted capitulum) when polyp contracted (Figures <xref ref-type="fig" rid="F1">1</xref>, <xref ref-type="fig" rid="F2">2B, D</xref>). Upper part of the column generally thick and oval (Figures <xref ref-type="fig" rid="F1">1</xref>, <xref ref-type="fig" rid="F2">2B, D</xref>). Aboral narrow bottom portion of column extended (=foot), thinner than upper portion of column, like a cone (Figures <xref ref-type="fig" rid="F1">1</xref>, <xref ref-type="fig" rid="F2">2B, D</xref>), with the distal portion round and thicker than the extended foot (=physa) (Figures <xref ref-type="fig" rid="F1">1</xref>, <xref ref-type="fig" rid="F2">2B, D</xref>). Column smooth, with encrusted fine dense sand particles. Occasionally broken piece(s) of bivalve shells attached to the aboral end (Figure <xref ref-type="fig" rid="F2">2B</xref>).</p></tp:treatment-sec><tp:treatment-sec sec-type="diagnosis" id="SECID0EHQAE"><title>Diagnosis: internal morphology.</title><p>Fine sand particles heavily encrusted into ectoderm and mesoglea. Mesenteries in brachycnemic arrangement. Mesentery number 36, complete 18, incomplete 18 (Figure <xref ref-type="fig" rid="F3">3A; n</xref>=6 polyps). Single siphonoglyph apparent. Mesogleal sphincter muscle well developed, visible under dissecting microscope (Figure <xref ref-type="fig" rid="F3">3B</xref>). Endosymbiotic <italic><tp:taxon-name><tp:taxon-name-part taxon-name-part-type="genus">Symbiodinium</tp:taxon-name-part></tp:taxon-name></italic> spp. (zooxanthellae) absent (=azooxanthellate).</p><fig id="F3" position="float" orientation="portrait"><label>Figure 3.</label><caption><p>Morphological features of <italic><tp:taxon-name><tp:taxon-name-part taxon-name-part-type="genus">Sphenopus</tp:taxon-name-part> <tp:taxon-name-part taxon-name-part-type="species">exilis</tp:taxon-name-part></tp:taxon-name></italic> sp. n. <bold>A</bold> Cross section of holotype <named-content xmlns:xlink="http://www.w3.org/1999/xlink" content-type="dwc:institutional_code" xlink:type="simple">NSMT</named-content>-Co1576 through the actinopharynx showing the mesenterial arrangement and dense sand encrustations <bold>B</bold> Well-developed mesogleal sphincter muscles visible on a hand-cut longitudinal section of the holotype <named-content xmlns:xlink="http://www.w3.org/1999/xlink" content-type="dwc:institutional_code" xlink:type="simple">NSMT</named-content>-Co1576 <bold>C</bold> Comparison of polyp shape between <italic><tp:taxon-name><tp:taxon-name-part taxon-name-part-type="genus">Sphenopus</tp:taxon-name-part> <tp:taxon-name-part taxon-name-part-type="species">exilis</tp:taxon-name-part></tp:taxon-name></italic> sp. n. <named-content xmlns:xlink="http://www.w3.org/1999/xlink" content-type="dwc:institutional_code" xlink:type="simple">NSMT</named-content>-Co1577 and <italic><tp:taxon-name><tp:taxon-name-part taxon-name-part-type="genus">Sphenopus</tp:taxon-name-part> <tp:taxon-name-part taxon-name-part-type="species">marsupialis</tp:taxon-name-part></tp:taxon-name></italic> (from Brunei, refer to <xref ref-type="bibr" rid="B22">Reimer et al. 2012</xref>).</p></caption><graphic xmlns:xlink="http://www.w3.org/1999/xlink" xlink:href="zookeys-606-011-g003.jpg" position="float" orientation="portrait" xlink:type="simple" id="oo_96719.jpg"/></fig></tp:treatment-sec><tp:treatment-sec sec-type="diagnosis" id="SECID0E4SAE"><title>Diagnosis: cnidae.</title><p>Basitrichs and spirocysts in tentacles and actinopharynx. Basitrichs, holotrichs, microbasic p-mastigophores and basitrichs in mesenterial filaments. Holotrichs in column (Table <xref ref-type="table" rid="T1">1</xref>).</p><table-wrap id="T1" position="float" orientation="portrait"><label>Table 1.</label><caption><p>Cnidae types and sizes in different tissue sections of the holotype of <italic><tp:taxon-name><tp:taxon-name-part taxon-name-part-type="genus">Sphenopus</tp:taxon-name-part> <tp:taxon-name-part taxon-name-part-type="species">exilis</tp:taxon-name-part></tp:taxon-name></italic> sp. n.</p></caption><table id="TID0EF1AG" rules="all"><tbody><tr><th rowspan="1" colspan="1"/><th rowspan="1" colspan="1"/><th rowspan="1" colspan="1">Image (Scale bars: 50 μm)</th><th rowspan="1" colspan="1">Length*</th><th rowspan="1" colspan="1">Width*</th><th rowspan="1" colspan="1">Frequency**</th></tr><tr><td rowspan="2" colspan="1">Tentacle</td><td rowspan="1" colspan="1">Basitrich</td><td rowspan="1" colspan="1">
                      <graphic xmlns:xlink="http://www.w3.org/1999/xlink" xlink:href="zookeys-606-011-i001.jpg" position="float" orientation="portrait" xlink:type="simple" id="oo_96721.jpg"/>
                    </td><td rowspan="1" colspan="1">10.4 <break/> (21.4–19.1)</td><td rowspan="1" colspan="1">3.0 <break/> (2.6–3.3)</td><td rowspan="1" colspan="1">Occasional (n=8)</td></tr><tr><td rowspan="1" colspan="1">Spirocyst</td><td rowspan="1" colspan="1">
                      <graphic xmlns:xlink="http://www.w3.org/1999/xlink" xlink:href="zookeys-606-011-i002.jpg" position="float" orientation="portrait" xlink:type="simple" id="oo_96722.jpg"/>
                    </td><td rowspan="1" colspan="1">13.1 <break/> (12.0–14.5)</td><td rowspan="1" colspan="1">2.6 <break/> (2.4–2.8)</td><td rowspan="1" colspan="1">Numerous (n=20)</td></tr><tr><td rowspan="1" colspan="1">Column</td><td rowspan="1" colspan="1">Holotrich</td><td rowspan="1" colspan="1">
                      <graphic xmlns:xlink="http://www.w3.org/1999/xlink" xlink:href="zookeys-606-011-i003.jpg" position="float" orientation="portrait" xlink:type="simple" id="oo_96723.jpg"/>
                    </td><td rowspan="1" colspan="1">26.7 <break/> (16.3–34.5)</td><td rowspan="1" colspan="1">14.7 <break/> (12.5–16.2)</td><td rowspan="1" colspan="1">Rare (n=3)</td></tr><tr><td rowspan="3" colspan="1">Actinopharynx</td><td rowspan="1" colspan="1">Holotrich</td><td rowspan="1" colspan="1">
                      <graphic xmlns:xlink="http://www.w3.org/1999/xlink" xlink:href="zookeys-606-011-i004.jpg" position="float" orientation="portrait" xlink:type="simple" id="oo_96724.jpg"/>
                    </td><td rowspan="1" colspan="1">28.0 <break/> (21.0–34.9)</td><td rowspan="1" colspan="1">10.5 <break/> (5.5–15.5)</td><td rowspan="1" colspan="1">Rare (n=2)</td></tr><tr><td rowspan="1" colspan="1">Basitrich</td><td rowspan="1" colspan="1">
                      <graphic xmlns:xlink="http://www.w3.org/1999/xlink" xlink:href="zookeys-606-011-i005.jpg" position="float" orientation="portrait" xlink:type="simple" id="oo_96725.jpg"/>
                    </td><td rowspan="1" colspan="1">26.9 <break/> (26.4–27.4)</td><td rowspan="1" colspan="1">4.4 <break/> (3.9–5.0)</td><td rowspan="1" colspan="1">Numerous (n=20)</td></tr><tr><td rowspan="1" colspan="1">Spirocyst</td><td rowspan="1" colspan="1">
                      <graphic xmlns:xlink="http://www.w3.org/1999/xlink" xlink:href="zookeys-606-011-i006.jpg" position="float" orientation="portrait" xlink:type="simple" id="oo_96726.jpg"/>
                    </td><td rowspan="1" colspan="1">13.4 <break/> (10.8–15.2)</td><td rowspan="1" colspan="1">2.9 <break/> (2.8–2.9)</td><td rowspan="1" colspan="1">Common (n=13)</td></tr><tr><td rowspan="3" colspan="1">Filaments</td><td rowspan="1" colspan="1">Holotrich</td><td rowspan="1" colspan="1">
                      <graphic xmlns:xlink="http://www.w3.org/1999/xlink" xlink:href="zookeys-606-011-i007.jpg" position="float" orientation="portrait" xlink:type="simple" id="oo_96727.jpg"/>
                    </td><td rowspan="1" colspan="1">21.4 <break/> (17.0–25.6)</td><td rowspan="1" colspan="1">10.4 <break/> (5.9–15.25)</td><td rowspan="1" colspan="1">Occasional (n=4)</td></tr><tr><td rowspan="1" colspan="1">Basitrich</td><td rowspan="1" colspan="1">
                      <graphic xmlns:xlink="http://www.w3.org/1999/xlink" xlink:href="zookeys-606-011-i008.jpg" position="float" orientation="portrait" xlink:type="simple" id="oo_96728.jpg"/>
                    </td><td rowspan="1" colspan="1">31.1 <break/> (30.6–31.6)</td><td rowspan="1" colspan="1">3.2 <break/> (2.8–3.5)</td><td rowspan="1" colspan="1">Numerous (n=20)</td></tr><tr><td rowspan="1" colspan="1">
              <italic>p</italic>-mastigophore</td><td rowspan="1" colspan="1">
                      <graphic xmlns:xlink="http://www.w3.org/1999/xlink" xlink:href="zookeys-606-011-i009.jpg" position="float" orientation="portrait" xlink:type="simple" id="oo_96729.jpg"/>
                    </td><td rowspan="1" colspan="1">15.4 <break/> (14.6–16.2)</td><td rowspan="1" colspan="1">4.4 <break/> (3.7–4.9)</td><td rowspan="1" colspan="1">Occasional (n=5)</td></tr></tbody></table><table-wrap-foot><fn id="TN1"><label>*</label><p>Length and width: average, minimum–maximum, all sizes in µm.</p></fn><fn id="TN2"><label>**</label><p>Frequency: n=number of examined cnidae in these analyses. Frequency in decreasing order; numerous, common, occasional, rare.</p></fn></table-wrap-foot></table-wrap><!--PageBreak--></tp:treatment-sec><tp:treatment-sec sec-type="habitat" id="SECID0EP4AE"><title>Habitat.</title><p>Specimens were found at approximately 10 to 20 m depths on the slopes of silty seafloors in enclosed bays. Most polyps semi-burrowed in silt, with only the open oral disc visible and protruding out from the seafloor.</p></tp:treatment-sec><tp:treatment-sec sec-type="Colour" id="SECID0EU4AE"><title>Colour.</title><p>Tentacles and oral disc whitish and translucent in life. Faint black narrow horizontal bands appear on tentacles, and similar faint patterns on the oral disc of a few polyps (Figure <xref ref-type="fig" rid="F2">2C</xref>). Column colour of encrusted sand particles, a few polyps with 2 to 6 faint black vertical stripes approximately 15 mm wide on the upper part of the column, reaching from oral end to aboral end (Figure <xref ref-type="fig" rid="F2">2C, D</xref>).</p><!--PageBreak--></tp:treatment-sec><tp:treatment-sec sec-type="etymology" id="SECID0ED5AE"><title>Etymology.</title><p>Named from latin ‘<tp:taxon-name><tp:taxon-name-part taxon-name-part-type="species">exilis</tp:taxon-name-part></tp:taxon-name>’ meaning ‘slender’ or ‘small’, as polyps have an elongate and narrow foot more slender than other known species in this genus to the exception of <italic><tp:taxon-name><tp:taxon-name-part taxon-name-part-type="genus">Sphenopus</tp:taxon-name-part> <tp:taxon-name-part taxon-name-part-type="species">pedunculatus</tp:taxon-name-part></tp:taxon-name></italic>. Polyps of this species are also much smaller than those of all three other species in the genus.</p></tp:treatment-sec><tp:treatment-sec sec-type="Common name" id="SECID0E35AE"><title>Common name.</title><p>Hime-daruma-sunaginchaku (new Japanese name)</p></tp:treatment-sec><tp:treatment-sec sec-type="Molecular phylogeny" id="SECID0EB6AE"><title>Molecular phylogeny.</title><p>The results of the phylogenetic analyses of both mitochondrial <abbrev xmlns:xlink="http://www.w3.org/1999/xlink" id="ABBRID0EH6AE" xlink:type="simple"><def><p>cytochrome oxidase subunit I</p></def>(COI)</abbrev> and 16S rDNA showed very few differences between sequences of our specimens and those of <italic><tp:taxon-name><tp:taxon-name-part taxon-name-part-type="genus">Sphenopus</tp:taxon-name-part> <tp:taxon-name-part taxon-name-part-type="species">marsupialis</tp:taxon-name-part></tp:taxon-name></italic>, as well as compared with those of various <italic><tp:taxon-name><tp:taxon-name-part taxon-name-part-type="genus">Palythoa</tp:taxon-name-part></tp:taxon-name></italic> species. These results are not incongruous with previous studies on the molecular phylogeny of family <tp:taxon-name><tp:taxon-name-part taxon-name-part-type="family">Sphenopidae</tp:taxon-name-part></tp:taxon-name>, where intra-family variation levels of mitochondrial DNA sequences were relatively low (<xref ref-type="bibr" rid="B20">Reimer et al. 2006</xref>, <xref ref-type="bibr" rid="B22">2012</xref>).</p><!--PageBreak--><p>The results of the phylogenetic analyses of nuclear internal transcribed spacer rDNA region showed <italic><tp:taxon-name><tp:taxon-name-part taxon-name-part-type="genus">Sphenopus</tp:taxon-name-part> <tp:taxon-name-part taxon-name-part-type="species">exilis</tp:taxon-name-part></tp:taxon-name></italic> sp. n. forming a well-supported clade in the maximum likelihood and Bayesian analyses (Figure <xref ref-type="fig" rid="F4">4</xref>; <abbrev xmlns:xlink="http://www.w3.org/1999/xlink" xlink:title="maximum-likelihood" id="ABBRID0EFBAG" xlink:type="simple">ML</abbrev>=94%, Bayes=0.91). As well, together with sequences of <italic><tp:taxon-name><tp:taxon-name-part taxon-name-part-type="genus">Sphenopus</tp:taxon-name-part> <tp:taxon-name-part taxon-name-part-type="species">marsupialis</tp:taxon-name-part></tp:taxon-name></italic>, <italic><tp:taxon-name><tp:taxon-name-part taxon-name-part-type="genus">Sphenopus</tp:taxon-name-part> <tp:taxon-name-part taxon-name-part-type="species">exilis</tp:taxon-name-part></tp:taxon-name></italic> sp. n. formed a strongly supported <italic><tp:taxon-name><tp:taxon-name-part taxon-name-part-type="genus">Sphenopus</tp:taxon-name-part></tp:taxon-name></italic> clade (Figure <xref ref-type="fig" rid="F4">4</xref>; <abbrev xmlns:xlink="http://www.w3.org/1999/xlink" xlink:title="maximum-likelihood" id="ABBRID0ELCAG" xlink:type="simple">ML</abbrev>=99%, Bayes=1.00). In comparing the <abbrev xmlns:xlink="http://www.w3.org/1999/xlink" xlink:title="internal transcribed spacer region of ribosomal DNA" id="ABBRID0ESCAG" xlink:type="simple">ITS-rDNA</abbrev> sequences between <italic><tp:taxon-name><tp:taxon-name-part taxon-name-part-type="genus">Sphenopus</tp:taxon-name-part> <tp:taxon-name-part taxon-name-part-type="species">exilis</tp:taxon-name-part></tp:taxon-name></italic> sp. n. and <italic><tp:taxon-name><tp:taxon-name-part taxon-name-part-type="genus">Sphenopus</tp:taxon-name-part> <tp:taxon-name-part taxon-name-part-type="species">marsupialis</tp:taxon-name-part></tp:taxon-name></italic>, there were 12 to 27 b.p. differences over a total 470 b.p. (=2.5~5.7% difference).</p><fig id="F4" position="float" orientation="portrait"><label>Figure 4.</label><caption><p>Maximum likelihood tree of nuclear <abbrev xmlns:xlink="http://www.w3.org/1999/xlink" id="ABBRID0ESDAG" xlink:type="simple"><def><p>internal transcribed spacer of ribosomal DNA </p></def>(ITS-rDNA)</abbrev> region for newly obtained sequences from <italic><tp:taxon-name><tp:taxon-name-part taxon-name-part-type="genus">Sphenopus</tp:taxon-name-part> <tp:taxon-name-part taxon-name-part-type="species">exilis</tp:taxon-name-part></tp:taxon-name></italic> sp. n. in this study along with previously published GenBank sequences of family <tp:taxon-name><tp:taxon-name-part taxon-name-part-type="family">Sphenopidae</tp:taxon-name-part></tp:taxon-name>. Bootstrap values of <abbrev xmlns:xlink="http://www.w3.org/1999/xlink" xlink:title="maximum-likelihood" id="ABBRID0ELEAG" xlink:type="simple">ML</abbrev> &gt;60% are shown at respective nodes. Nodes supported by Bayesian posterior probabilities &gt;0.90 are marked with asterisks. Species names’ of sequences obtained from GenBank follow with accession numbers. The subtree shown in <bold>b</bold>) shows only the clade formed by genus <italic><tp:taxon-name><tp:taxon-name-part taxon-name-part-type="genus">Sphenopus</tp:taxon-name-part></tp:taxon-name></italic>, <italic><tp:taxon-name><tp:taxon-name-part taxon-name-part-type="genus">Palythoa</tp:taxon-name-part> <tp:taxon-name-part taxon-name-part-type="species">mizigama</tp:taxon-name-part></tp:taxon-name></italic> and <italic><tp:taxon-name><tp:taxon-name-part taxon-name-part-type="genus">Palythoa</tp:taxon-name-part> <tp:taxon-name-part taxon-name-part-type="species">umbrosa</tp:taxon-name-part></tp:taxon-name></italic>, delineated by the gray square in <bold>a</bold>).</p></caption><graphic xmlns:xlink="http://www.w3.org/1999/xlink" xlink:href="zookeys-606-011-g004.jpg" position="float" orientation="portrait" xlink:type="simple" id="oo_96720.jpg"/></fig><!--PageBreak--></tp:treatment-sec><tp:treatment-sec sec-type="remarks" id="SECID0EXFAG"><title>Remarks.</title><p>Until now three species have been considered valid within <italic><tp:taxon-name><tp:taxon-name-part taxon-name-part-type="genus">Sphenopus</tp:taxon-name-part></tp:taxon-name></italic>; <italic><tp:taxon-name><tp:taxon-name-part taxon-name-part-type="genus">Sphenopus</tp:taxon-name-part> <tp:taxon-name-part taxon-name-part-type="species">marsupialis</tp:taxon-name-part></tp:taxon-name></italic> (Gmelin, 1791), <italic><tp:taxon-name><tp:taxon-name-part taxon-name-part-type="genus">Sphenopus</tp:taxon-name-part> <tp:taxon-name-part taxon-name-part-type="species">arenaceus</tp:taxon-name-part></tp:taxon-name></italic> Hertwig, 1882, and <italic><tp:taxon-name><tp:taxon-name-part taxon-name-part-type="genus">Sphenopus</tp:taxon-name-part> <tp:taxon-name-part taxon-name-part-type="species">pedunculatus</tp:taxon-name-part></tp:taxon-name></italic> Hertwig, 1888. <italic><tp:taxon-name><tp:taxon-name-part taxon-name-part-type="genus">Sphenopus</tp:taxon-name-part> <tp:taxon-name-part taxon-name-part-type="species">exilis</tp:taxon-name-part></tp:taxon-name></italic> sp. n. is easily distinguished from these other species by its small polyp size (length of <italic><tp:taxon-name><tp:taxon-name-part taxon-name-part-type="genus">Sphenopus</tp:taxon-name-part> <tp:taxon-name-part taxon-name-part-type="species">exilis</tp:taxon-name-part></tp:taxon-name></italic> sp. n. &lt;2.5 cm and width &lt;1 cm), and by the shape of its elongated foot and physa. Polyps of both <italic><tp:taxon-name><tp:taxon-name-part taxon-name-part-type="genus">Sphenopus</tp:taxon-name-part> <tp:taxon-name-part taxon-name-part-type="species">marsupialis</tp:taxon-name-part></tp:taxon-name></italic> and <italic><tp:taxon-name><tp:taxon-name-part taxon-name-part-type="genus">Sphenopus</tp:taxon-name-part> <tp:taxon-name-part taxon-name-part-type="species">arenaceus</tp:taxon-name-part></tp:taxon-name></italic> are round on the aboral end, and not elongated as in <italic><tp:taxon-name><tp:taxon-name-part taxon-name-part-type="genus">Sphenopus</tp:taxon-name-part> <tp:taxon-name-part taxon-name-part-type="species">exilis</tp:taxon-name-part></tp:taxon-name></italic> sp. n. (Figure <xref ref-type="fig" rid="F3">3C</xref>). <xref ref-type="bibr" rid="B37">Soong et al. (1999)</xref> examined various sized <italic><tp:taxon-name><tp:taxon-name-part taxon-name-part-type="genus">Sphenopus</tp:taxon-name-part> <tp:taxon-name-part taxon-name-part-type="species">marsupialis</tp:taxon-name-part></tp:taxon-name></italic> collected from around Taiwan including small polyps without any narrow elongated foot (length &lt; 2 cm). Additionally, <xref ref-type="bibr" rid="B25">Reimer et al. (2016)</xref> recently reported on a <italic><tp:taxon-name><tp:taxon-name-part taxon-name-part-type="genus">Sphenopus</tp:taxon-name-part> <tp:taxon-name-part taxon-name-part-type="species">marsupialis</tp:taxon-name-part></tp:taxon-name></italic> specimen of the typical rounded shape and large size (~9 cm in height) from Okinawa-jima Island. No polyps with intermediate morphology between <italic><tp:taxon-name><tp:taxon-name-part taxon-name-part-type="genus">Sphenopus</tp:taxon-name-part> <tp:taxon-name-part taxon-name-part-type="species">marsupialis</tp:taxon-name-part></tp:taxon-name></italic> and <italic><tp:taxon-name><tp:taxon-name-part taxon-name-part-type="genus">Sphenopus</tp:taxon-name-part> <tp:taxon-name-part taxon-name-part-type="species">exilis</tp:taxon-name-part></tp:taxon-name></italic> sp. n. have ever been found. Thus, the specimens collected in this study cannot be considered to be immature polyps of <italic><tp:taxon-name><tp:taxon-name-part taxon-name-part-type="genus">Sphenopus</tp:taxon-name-part> <tp:taxon-name-part taxon-name-part-type="species">marsupialis</tp:taxon-name-part></tp:taxon-name></italic>. The morphologically most similar species to <italic><tp:taxon-name><tp:taxon-name-part taxon-name-part-type="genus">Sphenopus</tp:taxon-name-part> <tp:taxon-name-part taxon-name-part-type="species">exilis</tp:taxon-name-part></tp:taxon-name></italic> sp. n. is <italic><tp:taxon-name><tp:taxon-name-part taxon-name-part-type="genus">Sphenopus</tp:taxon-name-part> <tp:taxon-name-part taxon-name-part-type="species">pedunculatus</tp:taxon-name-part></tp:taxon-name></italic> as it also has a narrow foot, but <italic><tp:taxon-name><tp:taxon-name-part taxon-name-part-type="genus">Sphenopus</tp:taxon-name-part> <tp:taxon-name-part taxon-name-part-type="species">pedunculatus</tp:taxon-name-part></tp:taxon-name></italic> is much larger than <italic><tp:taxon-name><tp:taxon-name-part taxon-name-part-type="genus">Sphenopus</tp:taxon-name-part> <tp:taxon-name-part taxon-name-part-type="species">exilis</tp:taxon-name-part></tp:taxon-name></italic> sp. n., with polyp lengths of 2.4 to 3.2 cm and widths of 2 to 2.4 cm, and with approximately 60 mesenteries. As well, the aboral end of <italic><tp:taxon-name><tp:taxon-name-part taxon-name-part-type="genus">Sphenopus</tp:taxon-name-part> <tp:taxon-name-part taxon-name-part-type="species">pedunculatus</tp:taxon-name-part></tp:taxon-name></italic> is shaped like a clasping disc, different from that of <italic><tp:taxon-name><tp:taxon-name-part taxon-name-part-type="genus">Sphenopus</tp:taxon-name-part> <tp:taxon-name-part taxon-name-part-type="species">exilis</tp:taxon-name-part></tp:taxon-name></italic> sp. n. with a narrow rounded shape (<xref ref-type="bibr" rid="B12">Hertwig 1888</xref>, <xref ref-type="bibr" rid="B23">Reimer et al. 2014</xref>).</p><p>In contrast to the morphological differentiation from other <italic><tp:taxon-name><tp:taxon-name-part taxon-name-part-type="genus">Sphenopus</tp:taxon-name-part></tp:taxon-name></italic> species, only a few differences were found in molecular analyses. The <abbrev xmlns:xlink="http://www.w3.org/1999/xlink" xlink:title="cytochrome oxidase subunit I" id="ABBRID0E6MAG" xlink:type="simple">COI</abbrev> sequences of <italic><tp:taxon-name><tp:taxon-name-part taxon-name-part-type="genus">Sphenopus</tp:taxon-name-part> <tp:taxon-name-part taxon-name-part-type="species">exilis</tp:taxon-name-part></tp:taxon-name></italic> sp. n. were identical to those of <italic><tp:taxon-name><tp:taxon-name-part taxon-name-part-type="genus">Sphenopus</tp:taxon-name-part> <tp:taxon-name-part taxon-name-part-type="species">marsupialis</tp:taxon-name-part></tp:taxon-name></italic>, <italic><tp:taxon-name><tp:taxon-name-part taxon-name-part-type="genus">Palythoa</tp:taxon-name-part> <tp:taxon-name-part taxon-name-part-type="species">tuberculosa</tp:taxon-name-part></tp:taxon-name></italic> (Esper, 1805), and <!--PageBreak--><italic><tp:taxon-name><tp:taxon-name-part taxon-name-part-type="genus">Palythoa</tp:taxon-name-part> <tp:taxon-name-part taxon-name-part-type="species">umbrosa</tp:taxon-name-part></tp:taxon-name></italic> Irei, Singer &amp; Reimer, 2015. However, it is known that the evolutionary rate of mitochondrial DNA markers is quite slow in most <tp:taxon-name><tp:taxon-name-part taxon-name-part-type="class">Anthozoa</tp:taxon-name-part></tp:taxon-name> (Shearer et al. 2004; <xref ref-type="bibr" rid="B16">Huang et al. 2008</xref>; <xref ref-type="bibr" rid="B39">Stampar et al. 2014</xref>), and the nuclear <abbrev xmlns:xlink="http://www.w3.org/1999/xlink" xlink:title="internal transcribed spacer region of ribosomal DNA" id="ABBRID0EAPAG" xlink:type="simple">ITS-rDNA</abbrev> region is currently the fastest evolving DNA marker that has been utilized for species-level analyses of suborder <tp:taxon-name><tp:taxon-name-part taxon-name-part-type="suborder">Brachycnemina</tp:taxon-name-part></tp:taxon-name> (<xref ref-type="bibr" rid="B21">Reimer et al. 2007</xref>). Although there are only relatively few differences between the <abbrev xmlns:xlink="http://www.w3.org/1999/xlink" xlink:title="internal transcribed spacer region of ribosomal DNA" id="ABBRID0ERPAG" xlink:type="simple">ITS-rDNA</abbrev> sequences of <italic><tp:taxon-name><tp:taxon-name-part taxon-name-part-type="genus">Sphenopus</tp:taxon-name-part> <tp:taxon-name-part taxon-name-part-type="species">exilis</tp:taxon-name-part></tp:taxon-name></italic> sp. n. and <italic><tp:taxon-name><tp:taxon-name-part taxon-name-part-type="genus">Sphenopus</tp:taxon-name-part> <tp:taxon-name-part taxon-name-part-type="species">marsupialis</tp:taxon-name-part></tp:taxon-name></italic> (2.5~5.7% sequence divergence), the formation of a supported monophyletic clade confirms the results of our morphological analyses that the specimens collected in this study belong to a species different from <italic><tp:taxon-name><tp:taxon-name-part taxon-name-part-type="genus">Sphenopus</tp:taxon-name-part> <tp:taxon-name-part taxon-name-part-type="species">marsupialis</tp:taxon-name-part></tp:taxon-name></italic> (Figure <xref ref-type="fig" rid="F4">4</xref>). Moreover, these results suggest the possibility of the presence of multiple, cryptic species within <italic><tp:taxon-name><tp:taxon-name-part taxon-name-part-type="genus">Sphenopus</tp:taxon-name-part> <tp:taxon-name-part taxon-name-part-type="species">marsupialis</tp:taxon-name-part></tp:taxon-name></italic> as previously mentioned by <xref ref-type="bibr" rid="B37">Soong et al. (1999)</xref>.</p><p>Currently, very little is known about the ecology and species diversity of the genus <italic><tp:taxon-name><tp:taxon-name-part taxon-name-part-type="genus">Sphenopus</tp:taxon-name-part></tp:taxon-name></italic>, demonstrated by the fact that there have been no or few records of both <italic><tp:taxon-name><tp:taxon-name-part taxon-name-part-type="genus">Sphenopus</tp:taxon-name-part> <tp:taxon-name-part taxon-name-part-type="species">arenaceus</tp:taxon-name-part></tp:taxon-name></italic> and <italic><tp:taxon-name><tp:taxon-name-part taxon-name-part-type="genus">Sphenopus</tp:taxon-name-part> <tp:taxon-name-part taxon-name-part-type="species">pedunculatus</tp:taxon-name-part></tp:taxon-name></italic> within the last 100 years. Thus, morphological and molecular analyses of newly obtained specimens from type localities followed by reviewing each species’ description carefully are required to clearly understand the species distinction of <italic><tp:taxon-name><tp:taxon-name-part taxon-name-part-type="genus">Sphenopus</tp:taxon-name-part></tp:taxon-name></italic> species. As mentioned in previous studies, the phylogenetic results of this study indicate a need to re-examine the validity of the genus <italic><tp:taxon-name><tp:taxon-name-part taxon-name-part-type="genus">Sphenopus</tp:taxon-name-part></tp:taxon-name></italic> as it is positioned within the genus <italic><tp:taxon-name><tp:taxon-name-part taxon-name-part-type="genus">Palythoa</tp:taxon-name-part></tp:taxon-name></italic>, and by extension the definition of genera within the family <tp:taxon-name><tp:taxon-name-part taxon-name-part-type="family">Sphenopidae</tp:taxon-name-part></tp:taxon-name> should be reconsidered (<xref ref-type="bibr" rid="B22">Reimer et al. 2012</xref>, <xref ref-type="bibr" rid="B17">Irei et al. 2015</xref>).</p><p>In the <abbrev xmlns:xlink="http://www.w3.org/1999/xlink" xlink:title="internal transcribed spacer region of ribosomal DNA" id="ABBRID0EGTAG" xlink:type="simple">ITS-rDNA</abbrev> molecular phylogeny, it is notable that two recently described azooxanthellate <italic><tp:taxon-name><tp:taxon-name-part taxon-name-part-type="genus">Palythoa</tp:taxon-name-part></tp:taxon-name></italic> species from caves, <italic><tp:taxon-name><tp:taxon-name-part taxon-name-part-type="genus">Palythoa</tp:taxon-name-part> <tp:taxon-name-part taxon-name-part-type="species">umbrosa</tp:taxon-name-part></tp:taxon-name></italic> and <italic><tp:taxon-name><tp:taxon-name-part taxon-name-part-type="genus">Palythoa</tp:taxon-name-part> <tp:taxon-name-part taxon-name-part-type="species">mizigama</tp:taxon-name-part></tp:taxon-name></italic>, form a well-supported subclade with <italic><tp:taxon-name><tp:taxon-name-part taxon-name-part-type="genus">Sphenopus</tp:taxon-name-part> <tp:taxon-name-part taxon-name-part-type="species">exilis</tp:taxon-name-part></tp:taxon-name></italic> sp. n. and <italic><tp:taxon-name><tp:taxon-name-part taxon-name-part-type="genus">Sphenopus</tp:taxon-name-part> <tp:taxon-name-part taxon-name-part-type="species">marsupialis</tp:taxon-name-part></tp:taxon-name></italic>. As the phylogenetic relationship between <italic><tp:taxon-name><tp:taxon-name-part taxon-name-part-type="genus">Sphenopus</tp:taxon-name-part></tp:taxon-name></italic> and <italic><tp:taxon-name><tp:taxon-name-part taxon-name-part-type="genus">Palythoa</tp:taxon-name-part></tp:taxon-name></italic> is not yet clear, and likely does not reflect the traditional taxonomy (<xref ref-type="bibr" rid="B22">Reimer et al. 2012</xref>), construction of a large <abbrev xmlns:xlink="http://www.w3.org/1999/xlink" xlink:title="internal transcribed spacer region of ribosomal DNA" id="ABBRID0ELVAG" xlink:type="simple">ITS-rDNA</abbrev> phylogeny with additional sequences from other <italic><tp:taxon-name><tp:taxon-name-part taxon-name-part-type="genus">Palythoa</tp:taxon-name-part></tp:taxon-name></italic> and <italic><tp:taxon-name><tp:taxon-name-part taxon-name-part-type="genus">Sphenopus</tp:taxon-name-part></tp:taxon-name></italic> species is needed. At the same time, investigation with additional DNA markers asides from the mt DNA and <abbrev xmlns:xlink="http://www.w3.org/1999/xlink" xlink:title="internal transcribed spacer region of ribosomal DNA" id="ABBRID0EFWAG" xlink:type="simple">ITS-rDNA</abbrev> currently utilized in zoantharian phylogeny may be helpful.</p></tp:treatment-sec><tp:treatment-sec><!--Section generated to contain objects referenced in tp:taxon-treatment.--><fig id="F1" position="float" orientation="portrait"><label>Figure 1.</label><caption><p>Diagram of external morphology of a contracted polyp of <italic><tp:taxon-name><tp:taxon-name-part taxon-name-part-type="genus">Sphenopus</tp:taxon-name-part> <tp:taxon-name-part taxon-name-part-type="species">exilis</tp:taxon-name-part></tp:taxon-name></italic> sp. n.. ca = capitulum; cr = capitular ridge; fo = foot; le = length; max = maximum width; min = minimum width; ph = physa; sc = scapus, column.</p></caption><graphic xmlns:xlink="http://www.w3.org/1999/xlink" xlink:href="zookeys-606-011-g001.jpg" position="float" orientation="portrait" xlink:type="simple" id="oo_96717.jpg"/></fig></tp:treatment-sec><ref-list><ref id="B22"><mixed-citation xmlns:xlink="http://www.w3.org/1999/xlink" xlink:type="simple">
          <person-group><name name-style="western"><surname>Reimer</surname><given-names>JD</given-names></name><name name-style="western"><surname>Lin</surname><given-names>M</given-names></name><name name-style="western"><surname>Fujii</surname><given-names>T</given-names></name><name name-style="western"><surname>Lane</surname><given-names>DJW</given-names></name><name name-style="western"><surname>Hoeksema</surname><given-names>BW</given-names></name></person-group> (<year>2012</year>) <article-title>The phylogenetic position of the solitary zoanthid genus <italic><tp:taxon-name><tp:taxon-name-part taxon-name-part-type="genus">Sphenopus</tp:taxon-name-part></tp:taxon-name></italic> (<tp:taxon-name><tp:taxon-name-part taxon-name-part-type="phylum">Cnidaria</tp:taxon-name-part></tp:taxon-name>: <tp:taxon-name><tp:taxon-name-part taxon-name-part-type="subclass">Hexacorallia</tp:taxon-name-part></tp:taxon-name>).</article-title> <source>Contributions to Zoology</source> <volume>81</volume>(<issue>1</issue>): <fpage>43</fpage>–<lpage>54</lpage>.</mixed-citation></ref><ref id="B20"><mixed-citation xmlns:xlink="http://www.w3.org/1999/xlink" xlink:type="simple">
          <person-group><name name-style="western"><surname>Reimer</surname><given-names>JD</given-names></name><name name-style="western"><surname>Ono</surname><given-names>S</given-names></name><name name-style="western"><surname>Takishita</surname><given-names>K</given-names></name><name name-style="western"><surname>Tsukahara</surname><given-names>J</given-names></name><name name-style="western"><surname>Maruyama</surname><given-names>T</given-names></name></person-group> (<year>2006</year>) <article-title>Molecular evidence suggesting species in the zoanthid genera <italic><tp:taxon-name><tp:taxon-name-part taxon-name-part-type="genus">Palythoa</tp:taxon-name-part></tp:taxon-name></italic> and <italic><tp:taxon-name><tp:taxon-name-part taxon-name-part-type="genus">Protopalythoa</tp:taxon-name-part></tp:taxon-name></italic> (<tp:taxon-name><tp:taxon-name-part taxon-name-part-type="class">Anthozoa</tp:taxon-name-part></tp:taxon-name>: <tp:taxon-name><tp:taxon-name-part taxon-name-part-type="subclass">Hexacorallia</tp:taxon-name-part></tp:taxon-name>) are congeneric.</article-title> <source>Zoological Science</source> <volume>23</volume>(<issue>1</issue>): <fpage>87</fpage>–<lpage>94</lpage>. doi: <ext-link xlink:type="simple" ext-link-type="doi" xlink:href="10.2108/zsj.23.87">10.2108/zsj.23.87</ext-link></mixed-citation></ref><ref id="B37"><mixed-citation xmlns:xlink="http://www.w3.org/1999/xlink" xlink:type="simple">
          <person-group><name name-style="western"><surname>Soong</surname><given-names>K</given-names></name><name name-style="western"><surname>Shiau</surname><given-names>Y</given-names></name><name name-style="western"><surname>Chen</surname><given-names>C</given-names></name></person-group> (<year>1999</year>) <article-title>Morphological and life history divergence of the zoanthid, <italic><tp:taxon-name><tp:taxon-name-part taxon-name-part-type="genus">Sphenopus</tp:taxon-name-part> <tp:taxon-name-part taxon-name-part-type="species">marsupialis</tp:taxon-name-part></tp:taxon-name></italic> off the Taiwanese coast.</article-title> <source>Zoological Studies</source> <volume>38</volume>(<issue>3</issue>): <fpage>333</fpage>–<lpage>343</lpage>.</mixed-citation></ref><ref id="B25"><mixed-citation xmlns:xlink="http://www.w3.org/1999/xlink" xlink:type="simple">
          <person-group><name name-style="western"><surname>Reimer</surname><given-names>JD</given-names></name><name name-style="western"><surname>Higashiji</surname><given-names>T</given-names></name><name name-style="western"><surname>Nonaka</surname><given-names>M</given-names></name></person-group> (<year>2016</year>) <article-title>First record of the genus <italic><tp:taxon-name><tp:taxon-name-part taxon-name-part-type="genus">Sphenopus</tp:taxon-name-part></tp:taxon-name></italic> (<tp:taxon-name><tp:taxon-name-part taxon-name-part-type="class">Anthozoa</tp:taxon-name-part></tp:taxon-name>: <tp:taxon-name><tp:taxon-name-part taxon-name-part-type="subclass">Hexacorallia</tp:taxon-name-part></tp:taxon-name>: <tp:taxon-name><tp:taxon-name-part taxon-name-part-type="order">Zoantharia</tp:taxon-name-part></tp:taxon-name>) from Japan.</article-title> <source>Fauna Ryukyuana</source> <volume>29</volume>: <fpage>37</fpage>–<lpage>40</lpage>.</mixed-citation></ref><ref id="B12"><mixed-citation xmlns:xlink="http://www.w3.org/1999/xlink" xlink:type="simple">
          <person-group><name name-style="western"><surname>Hertwig</surname><given-names>R</given-names></name></person-group> (<year>1888</year>) <article-title>Report on the <tp:taxon-name><tp:taxon-name-part taxon-name-part-type="order">Actiniaria</tp:taxon-name-part></tp:taxon-name> dredged by H.M.S. Challenger during the years 1873-1876, Supplement.</article-title> <source>Reports on the Scientific Results of the Exploring Voyage of H.M.S. Challenger during the years 1873-1876, Zoology</source> <volume>26</volume>: <fpage>1</fpage>–<lpage>56</lpage>.</mixed-citation></ref><ref id="B23"><mixed-citation xmlns:xlink="http://www.w3.org/1999/xlink" xlink:type="simple">
          <person-group><name name-style="western"><surname>Reimer</surname><given-names>JD</given-names></name><name name-style="western"><surname>Poliseno</surname><given-names>A</given-names></name><name name-style="western"><surname>Hoeksema</surname><given-names>BW</given-names></name></person-group> (<year>2014</year>) <article-title>Shallow-water zoantharians (<tp:taxon-name><tp:taxon-name-part taxon-name-part-type="phylum">Cnidaria</tp:taxon-name-part></tp:taxon-name>, <tp:taxon-name><tp:taxon-name-part taxon-name-part-type="subclass">Hexacorallia</tp:taxon-name-part></tp:taxon-name>) from the Central Indo-Pacific.</article-title> <source>ZooKeys</source> <volume>444</volume>: <fpage>1</fpage>–<lpage>57</lpage>. doi: <ext-link xlink:type="simple" ext-link-type="doi" xlink:href="10.3897/zookeys.444.7537">10.3897/zookeys.444.7537</ext-link></mixed-citation></ref><ref id="B16"><mixed-citation xmlns:xlink="http://www.w3.org/1999/xlink" xlink:type="simple">
          <person-group><name name-style="western"><surname>Huang</surname><given-names>D</given-names></name><name name-style="western"><surname>Meier</surname><given-names>R</given-names></name><name name-style="western"><surname>Todd</surname><given-names>PA</given-names></name><name name-style="western"><surname>Chou</surname><given-names>LM</given-names></name></person-group> (<year>2008</year>) <article-title>Slow mitochondrial COI sequence evolution at the base of the Metazoan tree and its implications for DNA barcording.</article-title> <source>Journal of Molecular Evolution</source> <volume>66</volume>(<issue>2</issue>): <fpage>164</fpage>–<lpage>174</lpage>. doi: <ext-link xlink:type="simple" ext-link-type="doi" xlink:href="10.1007/s00239-008-9069-5">10.1007/s00239-008-9069-5</ext-link></mixed-citation></ref><ref id="B39"><mixed-citation xmlns:xlink="http://www.w3.org/1999/xlink" xlink:type="simple">
          <person-group><name name-style="western"><surname>Stampar</surname><given-names>SN</given-names></name><name name-style="western"><surname>Maronna</surname><given-names>MM</given-names></name><name name-style="western"><surname>Kitahara</surname><given-names>MV</given-names></name><name name-style="western"><surname>Reimer</surname><given-names>JD</given-names></name><name name-style="western"><surname>Morandini</surname><given-names>AC</given-names></name></person-group> (<year>2014</year>) <article-title>Fast-evolving mitochondrial DNA in <tp:taxon-name><tp:taxon-name-part taxon-name-part-type="order">Ceriantharia</tp:taxon-name-part></tp:taxon-name>: A refletion of <tp:taxon-name><tp:taxon-name-part taxon-name-part-type="subclass">Hexacorallia</tp:taxon-name-part></tp:taxon-name> paraphyly?</article-title> <source>PLoS ONE</source> <volume>9</volume>(<issue>1</issue>): <elocation-id>e86612</elocation-id>. doi: <ext-link xlink:type="simple" ext-link-type="doi" xlink:href="10.1371/journal.pone.0086612">10.1371/journal.pone.0086612</ext-link></mixed-citation></ref><ref id="B21"><mixed-citation xmlns:xlink="http://www.w3.org/1999/xlink" xlink:type="simple">
          <person-group><name name-style="western"><surname>Reimer</surname><given-names>JD</given-names></name><name name-style="western"><surname>Takishita</surname><given-names>K</given-names></name><name name-style="western"><surname>Ono</surname><given-names>S</given-names></name><name name-style="western"><surname>Maruyama</surname><given-names>T</given-names></name></person-group> (<year>2007</year>) <article-title>Diversity and evolution in the zoanthid genus <italic><tp:taxon-name><tp:taxon-name-part taxon-name-part-type="genus">Palythoa</tp:taxon-name-part></tp:taxon-name></italic> (<tp:taxon-name><tp:taxon-name-part taxon-name-part-type="phylum">Cnidaria</tp:taxon-name-part></tp:taxon-name>: <tp:taxon-name><tp:taxon-name-part taxon-name-part-type="subclass">Hexacorallia</tp:taxon-name-part></tp:taxon-name>) utilizing nuclear ITS-rDNA.</article-title> <source>Coral Reefs</source> <volume>26</volume>(<issue>2</issue>): <fpage>399</fpage>–<lpage>410</lpage>. doi: <ext-link xlink:type="simple" ext-link-type="doi" xlink:href="10.1007/s00338-007-0210-5">10.1007/s00338-007-0210-5</ext-link></mixed-citation></ref><ref id="B17"><mixed-citation xmlns:xlink="http://www.w3.org/1999/xlink" xlink:type="simple">
          <person-group><name name-style="western"><surname>Irei</surname><given-names>Y</given-names></name><name name-style="western"><surname>Sinniger</surname><given-names>F</given-names></name><name name-style="western"><surname>Reimer</surname><given-names>JD</given-names></name></person-group> (<year>2015</year>) <article-title>Descriptions of two azooxanthellate <italic><tp:taxon-name><tp:taxon-name-part taxon-name-part-type="genus">Palythoa</tp:taxon-name-part></tp:taxon-name></italic> species (Subclass <tp:taxon-name><tp:taxon-name-part taxon-name-part-type="subclass">Hexacorallia</tp:taxon-name-part></tp:taxon-name>, Order <tp:taxon-name><tp:taxon-name-part taxon-name-part-type="order">Zoantharia</tp:taxon-name-part></tp:taxon-name>) from the Ryukyu Archipelago, southern Japan.</article-title> <source>Zookeys</source> <volume>478</volume>: <fpage>1</fpage>–<lpage>26</lpage>. doi: <ext-link xlink:type="simple" ext-link-type="doi" xlink:href="10.3897/zookeys.478.8512">10.3897/zookeys.478.8512</ext-link></mixed-citation></ref></ref-list></tp:taxon-treatment>
